# Supplementary material for: Functional and Genomic Evidence of L-Arginine-Dependent Bacterial Nitric Oxide Synthase Activity in Paenibacillus nitricinens sp. nov
Source: Biology (Basel). 2025 Jun 19;14(6):733. doi: 10.3390/biology14060733 (PMC12189478; doi:10.3390/biology14060733)
Supplement: Supplementary file 1 [file biology-14-00733-s001.zip]

Archive with 1 entries (1 files):
- biology-3672171-supplementary.pdf
